# Supplementary material for: Utilizing network pharmacology and experimental validation to investigate the underlying mechanism of phellodendrine on inflammation
Source: PeerJ. 2022 Sep 23;10:e13852. doi: 10.7717/peerj.13852 (PMC9512003; doi:10.7717/peerj.13852)
Supplement: Supplemental Information 2 [file peerj-10-13852-s002.xlsx]

## Sheet: Sheet1
Gene Symbol	Drugbank	OMIM
IL6	PTGS1	LRRC19
TNF	PTGS2	OTULIN
IL10	AKR1C1	CGAS
TLR4	SLC22A6	F10
NLRP3	ABCB1	ACKR1
NOD2	CYP2C19	HFE		18 common elements in "GeneCards" and "DrugBank":
TLR2	CYP2C9	TET2		ALB
HLA-DRB1	Prkab1	STING1		ABCB1
IL1RN	EDNRA	SHARPIN		CFTR
CRP	TP53	ATG16L1		TTR
PRTN3	HSPA5	ZC3H12A		NOS2
IL13	RPS6KA3	C5AR2		NR3C1
HLA-B	NFKBIA	RC3H1		PRSS1					9 common elements in "GeneCards", "DrugBank" and "OMIM":
TNFRSF1A	TNFAIP6	EIF2AK4		CASR					TP53
CXCL8	CASP1	NAMPT		THBD					PTGS2
MEFV	CASP3	SLC39A14		CASP3					ALOX5
ELANE	IKBKB	IL33		PLA2G2A					IKBKB		93 common elements in "GeneCards" and "OMIM":
IL1B	ERK	IL27		PPARA					CASP1		IL6
CTLA4	CCND1	SELENOS		PRSS2					PPARG		IL10
FOXP3	MYC	TSLP		ABCG2					PTGS1		TLR4
IL23R	PCNA	ZBP1		ABCB11					ANXA1		NLRP3
FAS	CCNA2	IL17F		TNFAIP6					NFKBIA		NOD2
TGFB1	UGT1A6	HAMP		BCL2							TLR2
PTPN22	NAT2	NLRP3		SERPINA6							CRP
TLR3	SLC22A8	NOD1									IL13
IL10RA	NR3C1	NOD2									TNFRSF1A
STAT1	ANXA1	RIPK3									IL1B
IL17A	CYP3A4	ICOSLG									FOXP3
CCR5	CYP3A5	IL23A									TGFB1
STAT3	PLAU	SIGIRR									IL17A
IFNG	PRSS1	TLR9									CCR5
CD40LG	CSNK2A1	ADIPOQ									STAT3
CCL11	KLK6	IL21									FASLG
FASLG	PRSS2	IL21R									CCR6
CCL2	PRSS3	IL27RA									SERPINA1
HLA-DQB1	ATOX1	IL22									TNFAIP3
HLA-DPB1	ECI1	NMU									IL18
IRF5	PRSS	CCL27									MMP9
NLRP1	ST14	TRPA1									IL1A
IL4	KLK1	ICOS									IL5
MBL2	CES2	TNFSF14									ATG16L1
HLA-A	DAO	CBLB									MYD88
ALB	SLCO2B1	IRAK3									MIF
LTA	SLC16A1	NR5A2									SPP1
CCR6	SLC15A1	SCN10A									CCL5
ABCB1	KCNN4	NMUR1									TNFSF15
STAT4	CYP2D6	IL24									HMGB1
SERPINA1	CYP2C8	TNFSF15									S100A9
PSTPIP1	CYP2B6	TRPM2									RIPK1
TNFAIP3	CYP2A6	TNFSF10									VEGFA
ITGAM	CYP2E1	RIPK1									HMOX1
ICAM1	CYP3A7	TNFRSF25									IL21
IL10RB	NR1I2	HIF1A									IL12A
MPO	HCAR2	IKBKB									TLR9
TP53	ABCB11	IL17A									NFKB1
CIITA	SLCO1B1	TLR4									IL12B
FCGR2A	SLCO1B3	TLR2									S100A8
MMP1	NOS2	ACKR2									OTULIN
IL18	NR0B1	FADD									SELP
HLA-DQA1	ABCC2	NR1H3									ICOSLG
LACC1	SLCO1A2	DEFB4A									MMP2
ITGB2	ABCG2	MYD88									ADIPOQ
MVK	CYP17A1	TRPV1									IKBKG
IRGM	CYP1A1	RAC1									STING1
MMP9	CYP3A43	BID									IL33
MIR155	CYP4A11	S1PR3									IL23A
PTGS2	CYP11B1	ANGPT2									TSLP
CCR1	ALB	CCR6									DEFB4A
HLA-DPA1	HSD11B2	VDR									IL17F
PLG	HSD11B1	PLA2G7									IL4R
IL12RB1	BCL2	PTGER4									CXCL12
ERAP1	THBD	PPARG									PSMB8
CFTR	PLAT	CCR5									IL9
IL1A	FABP2	PIK3CG									NOD1
NLRC4	PPARG	IL1RL1									CD44
IL5	CFTR	MAPK8									ABCB4
MIR21	ABCC4	PGF									F2RL1
IL2	ABCC1	CAV1									ICOS
VCAM1	SLC22A11	MMP12									IL22
ATG16L1	UGT1A1	LTBR									NR1H3
MYD88	UGT1A3	IL18									PIK3CG
MIF	UGT1A9	IL11RA									CXCR2
SELE	UGT2B4	F2RL1									MAPK8
SPP1	UGT2B7	CXCL12									PLA2G7
NLRP12	PPARA	SELPLG									ACKR2
TNFRSF1B	GP1BA	CHUK									C5
ADA2	S100A7	NFE2L2									IL3
IFIH1	AMACR	CAMP									CAMP
CCL5	TTR	FABP4									NFE2L2
TNFSF15	CYP1A2	PTGS2									VDR
HMGB1	SLCO1C1	DMD									MMP12
FCGR3B	CYP2C18	CRLF2									IDO1
C4A	ALOX5	FOXP3									CHUK
CXCL10	SCN4A	IKBKG									IGF1
EPX	ASIC1	XBP1									SELPLG
BTNL2	KCNQ2	ITGAV									CCL7
CD4	KCNQ3	VEGFA									DMD
FLG	PLA2G2A	MAP3K8									IL1RL1
S100A9	SERPINA6	TNFRSF1A									TRPV1
CD19	SMO	TP53									IL11
RIPK1	LRP2	TNFAIP3									IL21R
VEGFA	DHFR	TGFB1									HFE
IL2RA	CYP11B2	CD1D									HAMP
MUC1	SHBG	F2R									HIF1A
HMOX1	HSD3B1	CCL5									DPP4
IL21	P-glycoprotein 1	PSMB8									IL27
DNASE1	CYP1B1	PTPN6									RAC1
IL12A	CASR	PTGS1									SHARPIN
IL1R1	PTGIS	SELP									CFH
RNASE3	NAT1、NAT2	ABCB4									CFB
TLR9		SPP1
ALOX5		SPI1
IRF1		NFKB1
NFKB1		NFKBIA
IL12B		HMGB1
TBX21		IL12B
AIRE		IL12A
C3		CCL7
F2		MIF
IKBKB		MRC1
CSF2		ALOX5
SLC22A4		ANXA1
APOE		LTA4H
PADI4		IL5
MIR146A		IL4R
SMAD3		IL1A
CD79A		IL3
INAVA		IL1B
CTNNB1		IL13
DNASE1L3		IL11
CCL3		CASP1
TTR		IL6
SPINK5		ITGB6
NOS2		IGF1
S100A8		IDO1
INS		IL9
FCGR2B		CXCR2
CD55		HMOX1
OTULIN		CFB
TGFB2		FASLG
PDCD1		CFH
SELP		IL10
ICOSLG		S100A9
HAVCR2		S100A8
MUC5B		CRP
CASP1		CRH
FOXJ1		C5
S100A12		MMP9
CXCL1		MMP2
SAA1		SERPINA1
MMP2		CD44
RASGRP1		DPP4
MST1		STAT3
TREX1		NLRP3
SERPINA3
CXCR3
BDNF
PIK3CA
CTSG
CCL4
IFNA1
WAS
TLR5
ADIPOQ
CAT
C1S
IL2RB
BACH2
SELL
IKBKG
STING1
CD8A
TIMP1
HSPD1
MIR126
IL36RN
MMP3
IL33
TNIP1
CD40
CSF3
PPARG
TNFRSF13C
AGER
SPINK1
CYBA
CHI3L1
NCF4
CCR3
HLA-G
IRAK1
CD28
IL23A
MIR145
TSLP
CD80
AKT1
ACE
TBK1
CR2
PTGS1
LTF
CYBB
IFNB1
DEFB4A
IL17F
GPT
PTX3
KNG1
TERT
ANXA1
IL4R
KLRC4
IL12A-AS1
LPL
ETS1
UBAC2
MBTPS2
IL1RAPL2
CXCR4
IL15
HP
KRAS
MIR122
LEP
CXCL2
C4B
TLR6
LCN2
IL7R
ADA
SERPINE1
SH2D1A
MIR150
SAMHD1
TNFSF11
RELA
TEK
NR3C1
TNFRSF13B
NCF1
RBCK1
PRSS1
TNFSF12
CXCL9
APOH
CXCL12
PSMB8
IL9
B2M
ADRB2
POLA1
NOD1
NCF2
SFTPC
TNFSF13B
SLC9A3
TCF4
FERMT1
CASR
ADAR
JAK2
CASP10
MPZ
PRKCD
RETN
FLNA
CP
THBD
SERPINB1
TGFBR1
PTPRC
CASP3
FGFR2
CD44
ABCB4
PLA2G2A
DNAL1
TLR7
SFTPA2
IGHE
MMEL1
CD86
F2RL1
GZMB
SCGB1A1
PPARA
EPCAM
TGFBR2
ITGA4
GDNF
EGFR
ICOS
NFKBIA
RET
CD244
IL22
NR1H3
IL37
CALCA
IFNGR1
RSPH4A
RSPH9
PTGDR2
UBE2L3
GPR35
MIR222
NFKB2
PIK3CG
TAC1
CXCR2
MAPK8
MIR34A
MAPK14
SOCS3
FCGR3A
F5
TLR1
ITGB4
PLA2G7
NR1H4
CSF1
SLPI
JUN
CD14
BPI
SFTPD
RNASEH2B
PTPN2
ADAM17
PSMB9
COL7A1
ITGAL
IFNA2
MMP8
GGT1
MRAP
ACKR2
GJB2
TNFRSF11B
SERPINC1
VWF
CCR7
PRSS2
F3
CYBC1
HLA-C
PYCARD
C5
DNAAF2
IRAK4
CFI
ENG
KRT18
SFTPA1
RNF31
DDX58
BLK
FGFR3
IL16
CASP8
TNFSF4
LMNA
C1R
ABCG2
MIR200C
RTEL1
XIAP
APOA1
COL17A1
CARD14
IL3
GATA3
CX3CL1
LPIN2
PLEC
CD163
CCL20
CDH1
ABCB11
BGLAP
CD274
IL17RA
MIR132
CCR4
CCR2
CAMP
TLR8
RSPH1
CTRC
IL6R
NFE2L2
RNASEH2A
RNASEH2C
CD81
BTK
VDR
IRF3
COL1A1
MIR221
MMP12
CD69
FLNC
TF
APC
MTHFR
NGF
MIR15B
REL
TLR10
TICAM1
MAPK1
H2AC18
CCL17
CLEC7A
AQP4
EDN1
DNAI2
MIR31
MUC5AC
IL7
GHRL
ELN
ENO1
TERC
DUOX2
HYDIN
CXCL13
VIP
NME8
CCDC40
DRC1
F13A1
CXCL5
PMM2
CX3CR1
CD36
GJB6
PRF1
TTC7A
NPPB
IDO1
MIR20A
TFRC
WG
CHUK
CCL26
TGFB3
SLC11A1
CXCR1
MIR223
LAMC2
PON1
LBP
POMC
LRBA
C5AR1
JAK3
HPS1
IGF1
MX1
DNAAF1
FGF2
FOS
ABCA3
SELPLG
CCL7
DMD
DNAI1
CCDC103
ITGA6
CD247
JAK1
DNAH5
DNAAF5
CAPN5
MIR142
MIR192
ZAP70
MECP2
IL1RL1
DNAH11
CCDC114
DNAAF3
CCDC39
MCIDAS
COMP
SOD1
MBP
ITGAX
PSMB4
WIPF1
PGM3
TNFAIP6
TRPV1
MIR143
CCL13
XDH
IRF8
CCL24
MOG
SIRT1
UNC93B1
IL11
APOL1
SAA4
IL21R
MMP13
CALR
SLC17A5
HFE
TYR
LAMB3
MIR148A
SYK
CCN2
NLRP6
GCG
REG3A
IL12RB2
MIR199A1
SAG
NOX1
ATP12A
STAT6
HAMP
CDKN1A
ARMC4
ALOX15
PLCG2
CPA1
FBN1
NCSTN
TNFRSF10A
PTH
NOS3
TACR1
DNAH1
RBP4
RBP3
CD27
MIR125A
PECAM1
HIF1A
CARMIL2
FGF23
TRAF3
BCL2
ANXA5
CCNO
DNAH9
SPAG1
ZMYND10
LRRC6
CCDC151
RSPH3
CFAP298
A2ML1
SAMD9
LAMA3
ERBB2
SOCS1
FGF10
TYK2
GAPDH
USB1
HGF
TRIM21
DPP4
RELN
TRAF3IP2
LRP1
EGF
TGM2
AP1S3
PDE4A
CFHR2
ESR1
DSP
TAP1
TPO
MTOR
ATP4A
MIR17
HTR1A
DSG1
SST
FAM13A
IL18R1
MS4A2
BANK1
PTGER2
TPMT
IL27
HAVCR1
TREM1
SOD2
MIR93
SERPINA6
POU2AF1
PTEN
CCK
BRCA2
MICA
GJA1
TJP1
MALAT1
GFAP
MIR141
PSEN1
RIPK2
HSPA4
FCGR1A
BCL6
ARG1
AFP
KRT8
TAP2
PI3
HRH1
IL32
RAC1
BMP6
SHARPIN
CTSC
SMAD4
CCL22
EPRS1
KLRK1
CCR9
CXCL11
CTSB
CFH
DOCK8
LACTB
JAZF1
CREB1
PRKCQ
IFNAR1
MADCAM1
KRT19
AIM2
FN1
DPYD
KIAA0319L
PXK
CELIAC2
SLEB3
CELIAC10
CELIAC11
CELIAC12
CELIAC13
CELIAC5
CELIAC6
CELIAC7
CELIAC8
CELIAC9
SLEB12
SLEB13
SLEB14
SLEB15
SLEB4
SLEB5
SLEB7
SLEB8
SULT1A3
CR1
UMOD
LCK
DEFB1
COL2A1
MUC2
GNE
TNFRSF4
HMGCR
DDX41
GSTM1
CD46
GUSB
ACVR1
PRG2
P2RX7
HNMT
SMAD7
LGALS1
KRT10
HSD3B7
CCL21
CYSLTR1
NFKBIL1
GAS8
TTC25
DNAAF4
MME
KDR
CFB
CARD9
ACAN
RARRES2
PROCR
CXCR5
MUC16
CLC

## Sheet: Sheet2
Gene Symbol
IL6
TNF
IL10
TLR4
NLRP3
NOD2
TLR2
HLA-DRB1
IL1RN
CRP
PRTN3
IL13
HLA-B
TNFRSF1A
CXCL8
MEFV
ELANE
IL1B
CTLA4
FOXP3
IL23R
FAS
TGFB1
PTPN22
TLR3
IL10RA
STAT1
IL17A
CCR5
STAT3
IFNG
CD40LG
CCL11
FASLG
CCL2
HLA-DQB1
HLA-DPB1
IRF5
NLRP1
IL4
MBL2
HLA-A
ALB
LTA
CCR6
ABCB1
STAT4
SERPINA1
PSTPIP1
TNFAIP3
ITGAM
ICAM1
IL10RB
MPO
TP53
CIITA
FCGR2A
MMP1
IL18
HLA-DQA1
LACC1
ITGB2
MVK
IRGM
MMP9
MIR155
PTGS2
CCR1
HLA-DPA1
PLG
IL12RB1
ERAP1
CFTR
IL1A
NLRC4
IL5
MIR21
IL2
VCAM1
ATG16L1
MYD88
MIF
SELE
SPP1
NLRP12
TNFRSF1B
ADA2
IFIH1
CCL5
TNFSF15
HMGB1
FCGR3B
C4A
CXCL10
EPX
BTNL2
CD4
FLG
S100A9
CD19
RIPK1
VEGFA
IL2RA
MUC1
HMOX1
IL21
DNASE1
IL12A
IL1R1
RNASE3
TLR9
ALOX5
IRF1
NFKB1
IL12B
TBX21
AIRE
C3
F2
IKBKB
CSF2
SLC22A4
APOE
PADI4
MIR146A
SMAD3
CD79A
INAVA
CTNNB1
DNASE1L3
CCL3
TTR
SPINK5
NOS2
S100A8
INS
FCGR2B
CD55
OTULIN
TGFB2
PDCD1
SELP
ICOSLG
HAVCR2
MUC5B
CASP1
FOXJ1
S100A12
CXCL1
SAA1
MMP2
RASGRP1
MST1
TREX1
SERPINA3
CXCR3
BDNF
PIK3CA
CTSG
CCL4
IFNA1
WAS
TLR5
ADIPOQ
CAT
C1S
IL2RB
BACH2
SELL
IKBKG
STING1
CD8A
TIMP1
HSPD1
MIR126
IL36RN
MMP3
IL33
TNIP1
CD40
CSF3
PPARG
TNFRSF13C
AGER
SPINK1
CYBA
CHI3L1
NCF4
CCR3
HLA-G
IRAK1
CD28
IL23A
MIR145
TSLP
CD80
AKT1
ACE
TBK1
CR2
PTGS1
LTF
CYBB
IFNB1
DEFB4A
IL17F
GPT
PTX3
KNG1
TERT
ANXA1
IL4R
KLRC4
IL12A-AS1
LPL
ETS1
UBAC2
MBTPS2
IL1RAPL2
CXCR4
IL15
HP
KRAS
MIR122
LEP
CXCL2
C4B
TLR6
LCN2
IL7R
ADA
SERPINE1
SH2D1A
MIR150
SAMHD1
TNFSF11
RELA
TEK
NR3C1
TNFRSF13B
NCF1
RBCK1
PRSS1
TNFSF12
CXCL9
APOH
CXCL12
PSMB8
IL9
B2M
ADRB2
POLA1
NOD1
NCF2
SFTPC
TNFSF13B
SLC9A3
TCF4
FERMT1
CASR
ADAR
JAK2
CASP10
MPZ
PRKCD
RETN
FLNA
CP
THBD
SERPINB1
TGFBR1
PTPRC
CASP3
FGFR2
CD44
ABCB4
PLA2G2A
DNAL1
TLR7
SFTPA2
IGHE
MMEL1
CD86
F2RL1
GZMB
SCGB1A1
PPARA
EPCAM
TGFBR2
ITGA4
GDNF
EGFR
ICOS
NFKBIA
RET
CD244
IL22
NR1H3
IL37
CALCA
IFNGR1
RSPH4A
RSPH9
PTGDR2
UBE2L3
GPR35
MIR222
NFKB2
PIK3CG
TAC1
CXCR2
MAPK8
MIR34A
MAPK14
SOCS3
FCGR3A
F5
TLR1
ITGB4
PLA2G7
NR1H4
CSF1
SLPI
JUN
CD14
BPI
SFTPD
RNASEH2B
PTPN2
ADAM17
PSMB9
COL7A1
ITGAL
IFNA2
MMP8
GGT1
MRAP
ACKR2
GJB2
TNFRSF11B
SERPINC1
VWF
CCR7
PRSS2
F3
CYBC1
HLA-C
PYCARD
C5
DNAAF2
IRAK4
CFI
ENG
KRT18
SFTPA1
RNF31
DDX58
BLK
FGFR3
IL16
CASP8
TNFSF4
LMNA
C1R
ABCG2
MIR200C
RTEL1
XIAP
APOA1
COL17A1
CARD14
IL3
GATA3
CX3CL1
LPIN2
PLEC
CD163
CCL20
CDH1
ABCB11
BGLAP
CD274
IL17RA
MIR132
CCR4
CCR2
CAMP
TLR8
RSPH1
CTRC
IL6R
NFE2L2
RNASEH2A
RNASEH2C
CD81
BTK
VDR
IRF3
COL1A1
MIR221
MMP12
CD69
FLNC
TF
APC
MTHFR
NGF
MIR15B
REL
TLR10
TICAM1
MAPK1
H2AC18
CCL17
CLEC7A
AQP4
EDN1
DNAI2
MIR31
MUC5AC
IL7
GHRL
ELN
ENO1
TERC
DUOX2
HYDIN
CXCL13
VIP
NME8
CCDC40
DRC1
F13A1
CXCL5
PMM2
CX3CR1
CD36
GJB6
PRF1
TTC7A
NPPB
IDO1
MIR20A
TFRC
WG
CHUK
CCL26
TGFB3
SLC11A1
CXCR1
MIR223
LAMC2
PON1
LBP
POMC
LRBA
C5AR1
JAK3
HPS1
IGF1
MX1
DNAAF1
FGF2
FOS
ABCA3
SELPLG
CCL7
DMD
DNAI1
CCDC103
ITGA6
CD247
JAK1
DNAH5
DNAAF5
CAPN5
MIR142
MIR192
ZAP70
MECP2
IL1RL1
DNAH11
CCDC114
DNAAF3
CCDC39
MCIDAS
COMP
SOD1
MBP
ITGAX
PSMB4
WIPF1
PGM3
TNFAIP6
TRPV1
MIR143
CCL13
XDH
IRF8
CCL24
MOG
SIRT1
UNC93B1
IL11
APOL1
SAA4
IL21R
MMP13
CALR
SLC17A5
HFE
TYR
LAMB3
MIR148A
SYK
CCN2
NLRP6
GCG
REG3A
IL12RB2
MIR199A1
SAG
NOX1
ATP12A
STAT6
HAMP
CDKN1A
ARMC4
ALOX15
PLCG2
CPA1
FBN1
NCSTN
TNFRSF10A
PTH
NOS3
TACR1
DNAH1
RBP4
RBP3
CD27
MIR125A
PECAM1
HIF1A
CARMIL2
FGF23
TRAF3
BCL2
ANXA5
CCNO
DNAH9
SPAG1
ZMYND10
LRRC6
CCDC151
RSPH3
CFAP298
A2ML1
SAMD9
LAMA3
ERBB2
SOCS1
FGF10
TYK2
GAPDH
USB1
HGF
TRIM21
DPP4
RELN
TRAF3IP2
LRP1
EGF
TGM2
AP1S3
PDE4A
CFHR2
ESR1
DSP
TAP1
TPO
MTOR
ATP4A
MIR17
HTR1A
DSG1
SST
FAM13A
IL18R1
MS4A2
BANK1
PTGER2
TPMT
IL27
HAVCR1
TREM1
SOD2
MIR93
SERPINA6
POU2AF1
PTEN
CCK
BRCA2
MICA
GJA1
TJP1
MALAT1
GFAP
MIR141
PSEN1
RIPK2
HSPA4
FCGR1A
BCL6
ARG1
AFP
KRT8
TAP2
PI3
HRH1
IL32
RAC1
BMP6
SHARPIN
CTSC
SMAD4
CCL22
EPRS1
KLRK1
CCR9
CXCL11
CTSB
CFH
DOCK8
LACTB
JAZF1
CREB1
PRKCQ
IFNAR1
MADCAM1
KRT19
AIM2
FN1
DPYD
KIAA0319L
PXK
CELIAC2
SLEB3
CELIAC10
CELIAC11
CELIAC12
CELIAC13
CELIAC5
CELIAC6
CELIAC7
CELIAC8
CELIAC9
SLEB12
SLEB13
SLEB14
SLEB15
SLEB4
SLEB5
SLEB7
SLEB8
SULT1A3
CR1
UMOD
LCK
DEFB1
COL2A1
MUC2
GNE
TNFRSF4
HMGCR
DDX41
GSTM1
CD46
GUSB
ACVR1
PRG2
P2RX7
HNMT
SMAD7
LGALS1
KRT10
HSD3B7
CCL21
CYSLTR1
NFKBIL1
GAS8
TTC25
DNAAF4
MME
KDR
CFB
CARD9
ACAN
RARRES2
PROCR
CXCR5
MUC16
CLC
AKR1C1
SLC22A6
CYP2C19
CYP2C9
Prkab1
EDNRA
HSPA5
RPS6KA3
ERK
CCND1
MYC
PCNA
CCNA2
UGT1A6
NAT2
SLC22A8
CYP3A4
CYP3A5
PLAU
CSNK2A1
KLK6
PRSS3
ATOX1
ECI1
PRSS
ST14
KLK1
CES2
DAO
SLCO2B1
SLC16A1
SLC15A1
KCNN4
CYP2D6
CYP2C8
CYP2B6
CYP2A6
CYP2E1
CYP3A7
NR1I2
HCAR2
SLCO1B1
SLCO1B3
NR0B1
ABCC2
SLCO1A2
CYP17A1
CYP1A1
CYP3A43
CYP4A11
CYP11B1
HSD11B2
HSD11B1
PLAT
FABP2
ABCC4
ABCC1
SLC22A11
UGT1A1
UGT1A3
UGT1A9
UGT2B4
UGT2B7
GP1BA
S100A7
AMACR
CYP1A2
SLCO1C1
CYP2C18
SCN4A
ASIC1
KCNQ2
KCNQ3
SMO
LRP2
DHFR
CYP11B2
SHBG
HSD3B1
P-glycoprotein 1
CYP1B1
PTGIS
NAT1、NAT2
LRRC19
CGAS
F10
ACKR1
TET2
ZC3H12A
C5AR2
RC3H1
EIF2AK4
NAMPT
SLC39A14
SELENOS
ZBP1
RIPK3
SIGIRR
IL27RA
NMU
CCL27
TRPA1
TNFSF14
CBLB
IRAK3
NR5A2
SCN10A
NMUR1
IL24
TRPM2
TNFSF10
TNFRSF25
FADD
BID
S1PR3
ANGPT2
PTGER4
PGF
CAV1
LTBR
IL11RA
FABP4
CRLF2
XBP1
ITGAV
MAP3K8
CD1D
F2R
PTPN6
SPI1
MRC1
LTA4H
ITGB6
CRH
