# Supplementary material for: Utilizing network pharmacology and experimental validation to investigate the underlying mechanism of phellodendrine on inflammation
Source: PeerJ. 2022 Sep 23;10:e13852. doi: 10.7717/peerj.13852 (PMC9512003; doi:10.7717/peerj.13852)
Supplement: Supplemental Information 3 [file peerj-10-13852-s003.xlsx]

## Sheet: Sheet1
ID	Target
phellodendrine	PTGS1
phellodendrine	CHRM3
phellodendrine	KCNH2
phellodendrine	CHRM1
phellodendrine	SCN5A
phellodendrine	CHRM5
phellodendrine	PTGS2
phellodendrine	CA2
phellodendrine	CHRM4
phellodendrine	ADRA1B
phellodendrine	ADRB2
phellodendrine	OPRM1
phellodendrine	HSP90AB1
phellodendrine	IGHG1
phellodendrine	NCOA2
phellodendrine	NCOA1
phellodendrine	CALM1
phellodendrine	DRD1
phellodendrine	DRD2
phellodendrine	F3
phellodendrine	DRD3
phellodendrine	SIGMAR1
phellodendrine	DRD5
phellodendrine	DRD4
phellodendrine	HTR1A
phellodendrine	ADRA1D
phellodendrine	ADRA1A
phellodendrine	ADRB1
phellodendrine	DHCR7
phellodendrine	TBXA2R
phellodendrine	HTR7
phellodendrine	MAOA
phellodendrine	SLC6A3
phellodendrine	RBBP9
phellodendrine	KCNN1
phellodendrine	KCNN3
phellodendrine	KCNN2
phellodendrine	HTR2A
phellodendrine	ADRB3
phellodendrine	ADRA2A
phellodendrine	ADRA2C
phellodendrine	OPRD1
phellodendrine	OPRK1
phellodendrine	MTNR1B
phellodendrine	SLC47A1
phellodendrine	CHRNA3
phellodendrine	ACHE
phellodendrine	BCHE
phellodendrine	DPP4
phellodendrine	HCRTR2
phellodendrine	CHRNB4
phellodendrine	CHRNA3
phellodendrine	HCRTR1
phellodendrine	ESR1
phellodendrine	ESR2
phellodendrine	MTNR1A
phellodendrine	ABCC1
phellodendrine	ABCB1
phellodendrine	JUN
phellodendrine	RAF1
phellodendrine	HTR6
phellodendrine	SLC18A2
phellodendrine	ESRRA
phellodendrine	ESRRB
phellodendrine	PTPRCAP
phellodendrine	SLC9A1
phellodendrine	CA7
phellodendrine	SLC6A4
phellodendrine	RPS6KB1
phellodendrine	AURKA
phellodendrine	HTR2B
phellodendrine	CA1
phellodendrine	ERN1
phellodendrine	AKR1B1
phellodendrine	AKR1B10
phellodendrine	KIF11
phellodendrine	ABCG2
phellodendrine	PRCP
phellodendrine	CHRNA4
phellodendrine	WEE1
phellodendrine	PSEN2
phellodendrine	ASAH1
phellodendrine	CDK5R1
phellodendrine	CCNB3
phellodendrine	SLC6A2
phellodendrine	PARP1
phellodendrine	CHEK1
phellodendrine	CCNE1
phellodendrine	DYRK1A
phellodendrine	HSD17B2
phellodendrine	CCNE1
phellodendrine	FASN
phellodendrine	CLK1
phellodendrine	EPHB4
phellodendrine	DYRK1B
phellodendrine	PIK3CA
phellodendrine	TRPM8
phellodendrine	PIM1
