# Supplementary material for: Utilizing network pharmacology and experimental validation to investigate the underlying mechanism of phellodendrine on inflammation
Source: PeerJ. 2022 Sep 23;10:e13852. doi: 10.7717/peerj.13852 (PMC9512003; doi:10.7717/peerj.13852)
Supplement: Supplemental Information 4 [file peerj-10-13852-s004.xlsx]

## Sheet: Sheet1
Term	Type
phellodendrine	mol
PTGS1	gene
CHRM3	gene
KCNH2	gene
CHRM1	gene
SCN5A	gene
CHRM5	gene
PTGS2	gene
CA2	gene
CHRM4	gene
ADRA1B	gene
ADRB2	gene
OPRM1	gene
HSP90AB1	gene
IGHG1	gene
NCOA2	gene
NCOA1	gene
CALM1	gene
DRD1	gene
DRD2	gene
F3	gene
DRD3	gene
SIGMAR1	gene
DRD5	gene
DRD4	gene
HTR1A	gene
ADRA1D	gene
ADRA1A	gene
ADRB1	gene
DHCR7	gene
TBXA2R	gene
HTR7	gene
MAOA	gene
SLC6A3	gene
RBBP9	gene
KCNN1	gene
KCNN3	gene
KCNN2	gene
HTR2A	gene
ADRB3	gene
ADRA2A	gene
ADRA2C	gene
OPRD1	gene
OPRK1	gene
MTNR1B	gene
SLC47A1	gene
CHRNA3	gene
ACHE	gene
BCHE	gene
DPP4	gene
HCRTR2	gene
CHRNB4	gene
CHRNA3	gene
HCRTR1	gene
ESR1	gene
ESR2	gene
MTNR1A	gene
ABCC1	gene
ABCB1	gene
JUN	gene
RAF1	gene
HTR6	gene
SLC18A2	gene
ESRRA	gene
ESRRB	gene
PTPRCAP	gene
SLC9A1	gene
CA7	gene
SLC6A4	gene
RPS6KB1	gene
AURKA	gene
HTR2B	gene
CA1	gene
ERN1	gene
AKR1B1	gene
AKR1B10	gene
KIF11	gene
ABCG2	gene
PRCP	gene
CHRNA4	gene
WEE1	gene
PSEN2	gene
ASAH1	gene
CDK5R1	gene
CCNB3	gene
SLC6A2	gene
PARP1	gene
CHEK1	gene
CCNE1	gene
DYRK1A	gene
HSD17B2	gene
CCNE1	gene
FASN	gene
CLK1	gene
EPHB4	gene
DYRK1B	gene
PIK3CA	gene
TRPM8	gene
PIM1	gene
