# Supplementary material for: Utilizing network pharmacology and experimental validation to investigate the underlying mechanism of phellodendrine on inflammation
Source: PeerJ. 2022 Sep 23;10:e13852. doi: 10.7717/peerj.13852 (PMC9512003; doi:10.7717/peerj.13852)
Supplement: Supplemental Information 7 [file peerj-10-13852-s007.xlsx]

## Sheet: Sheet1
RAW264.7+HBJ
	160mg/L	80mg/L	40mg/L	20mg/L	10mg/L	5mg/L	control		160mg/L	80mg/L	40mg/L	20mg/L	10mg/L	5mg/L	正常			160mg/L	80mg/L	40mg/L	20mg/L	10mg/L	5mg/L	正常
2019.4.28	0.333	0.392	0.352	0.369	0.387	0.41	0.42		0.355	0.392	0.478	0.363	0.398	0.407	0.45			0.387	0.397	0.477	0.363	0.412	0.402	0.448
24h	0.366	0.459	0.41	0.379	0.439	0.458	0.437		0.352	0.339	0.352	0.385	0.465	0.44	0.458			0.345	0.347	0.378	0.421	0.462	0.416	0.485
	0.314	0.321	0.325	0.328	0.484	0.442	0.406		0.329	0.34	0.43	0.362	0.463	0.437	0.425			0.34	0.334	0.429	0.327	0.418	0.417	0.448
	0.312	0.333		0.335	0.339	0.443	0.415		0.312	0.407		0.34		0.442	0.433			0.321	0.412		0.389	0.458	0.454	0.509
	0.301	0.41		0.37	0.423	0.431	0.423		0.305			0.383	0.427	0.445	0.452			0.322					0.463	0.519
	160mg/L	80mg/L	40mg/L	20mg/L	10mg/L	5mg/L	control		160mg/L	80mg/L	40mg/L	20mg/L	10mg/L	5mg/L	正常			160mg/L	80mg/L	40mg/L	20mg/L	10mg/L	5mg/L	正常
2019.4.29	0.519	0.616	0.868	0.641	0.617	0.845	0.724		0.526	0.593	0.678	0.626	0.653	0.709	0.731			0.523	0.752	0.629	0.631	0.626	0.7	0.71
48h	0.526	0.597	0.74	0.75	0.857	0.789	0.733		0.545	0.542	0.671	0.643	0.639	0.759	0.865			0.528	0.594	0.65	0.613	0.63	0.732	0.836
	0.522	0.595	0.841	0.619	0.776	0.773	0.801		0.525	0.535	0.747	0.604	0.745	0.694	0.842			0.596	0.508	0.606	0.602	0.665	0.744	0.662
	0.818	0.579		0.748	0.861		0.798		0.7			0.738	0.729	0.742	0.685				0.414		0.68	0.667	0.56	0.88
							1.19								0.988
	160mg/L	80mg/L	40mg/L	20mg/L	10mg/L	5mg/L	control		160mg/L	80mg/L	40mg/L	20mg/L	10mg/L	5mg/L	正常			160mg/L	80mg/L	40mg/L	20mg/L	10mg/L	5mg/L	正常
2019.4.30	1.087	1.098	1.542	1.374	1.529	1.099	0.979		1.038	1.166	1.563	1.487	1.563	1.277	1.147			1.111	1.324	1.251	1.47	1.55	1.249	1.179
72h	1.275	1.278	1.444	1.043	1.643	1.06	1.617		1.231	1.307	1.467	1.423	1.45	1.351	1.81			0.905	1.166	1.612	1.215	1.523	1.324	1.746
	0.916	1.171	1.36	1.329	1.412	1.439	1.608		0.898	1.111	1.496	1.368	1.767	1.529	1.4			1.238	1.325	1.511	1.425	1.804	1.579	1.155
	1.129	1.317	1.426	1.459	1.754	1.517	1.816		1.253	1.352				1.57	1.796					1.47	1.383		1.657	1.428
							2.261								2.248									1.815

## Sheet: Sheet2
2019.9.18
24h	control	LPS1+HBJ160	LPS1+HBJ80	LPS1+HBJ40	LPS1+HBJ20	LPS1+HBJ10	LPS1+HBJ5	LPS1
	0.552	0.367	0.414	0.392	0.434	0.436	0.426	0.314
	0.397	0.359	0.35	0.353	0.392	0.412	0.367	0.309
	0.397	0.371	0.337	0.351	0.436	0.384	0.485	0.296
	0.369	0.339	0.313	0.335
	0.433
2019.9.19
48h	control	LPS1+HBJ160	LPS1+HBJ80	LPS1+HBJ40	LPS1+HBJ20	LPS1+HBJ10	LPS1+HBJ5	LPS1
	0.678	0.443	0.455	0.605	0.627	0.67	0.666	0.471
	0.611	0.417	0.455	0.568	0.674	0.559	0.645	0.396
	0.559	0.495	0.403	0.565	0.603	0.506	0.582	0.385
	0.592	0.394	0.407	0.52	0.506	0.646	0.628
	0.561		0.378		0.486	0.67
2019.9.20
72h	正常	LPS1+HBJ160	LPS1+HBJ80	LPS1+HBJ40	LPS1+HBJ20	LPS1+HBJ10	LPS1+HBJ5	LPS1
	1.407	0.902	1.092	1.395	1.179	1.48	1.351	1.012
	1.716	1.018	1.039	1.235	1.089	1.322	1.55	0.971
	1.662	1.057	0.944	1.291	1.179	1.369	1.548	0.941
	1.311	1.028			1.464	1.245	1.821	0.896
	1.739					1.267

## Sheet: Sheet3
24h	control	LPS1+HBJ160	LPS1+HBJ80	LPS1+HBJ40	LPS1+HBJ20	LPS1+HBJ10	LPS1+HBJ5	LPS1
	0.496
	0.382			0.397	0.443		0.442	0.295
	0.38	0.322	0.334	0.388	0.407	0.433		0.301
	0.377	0.31	0.335	0.377	0.421	0.417	0.387	0.297
	0.401	0.312	0.33	0.363		0.368	0.466
48h	control	LPS1+HBJ160	LPS1+HBJ80	LPS1+HBJ40	LPS1+HBJ20	LPS1+HBJ10	LPS1+HBJ5	LPS1
	0.631	0.429	0.443		0.634	0.718		0.444
	0.605	0.477	0.471	0.636		0.58	0.663	0.406
	0.562	0.495	0.444	0.633	0.666	0.54	0.62	0.465
	0.554		0.434	0.621	0.539	0.655	0.642	0.402
	0.564	0.41	0.398	0.564	0.522
72h	control	LPS1+HBJ160	LPS1+HBJ80	LPS1+HBJ40	LPS1+HBJ20	LPS1+HBJ10	LPS1+HBJ5	LPS1
	1.279						1.241
	1.505	1.077	1.119	1.449	1.21	1.366	1.588	0.947
	1.659	1.059	1.088	1.271	1.163	1.362	1.607	0.901
	1.308	0.948	0.988		1.168	1.296	1.644	0.871
	1.549	1.07	1.037	1.368	1.457	1.344	1.971

## Sheet: Sheet4
24h	control	LPS1+HBJ160	LPS1+HBJ80	LPS1+HBJ40	LPS1+HBJ20	LPS1+HBJ10	LPS1+HBJ5	LPS1
	0.466			0.375			0.451
	0.389		0.39	0.387	0.446		0.454	0.293
	0.377	0.328	0.342	0.386	0.405	0.432		0.304
	0.378	0.319	0.351	0.385	0.431	0.425	0.405	0.301
	0.397	0.307	0.321	0.347	0.447	0.384	0.466
viability	0.4014	0.8093	0.8603	0.9432	1	1	1	0.7909
48h	control	LPS1+HBJ160	LPS1+HBJ80	LPS1+HBJ40	LPS1+HBJ20	LPS1+HBJ10	LPS1+HBJ5	LPS1
	0.596		0.416			0.649	0.54	0.383
	0.571	0.46	0.49	0.68		0.598	0.696	0.42
	0.561	0.474	0.427	0.662	0.642	0.572	0.617	0.455
	0.519		0.436		0.591		0.637	0.379
	0.533	0.405	0.383	0.537	0.546		0.67
viability	0.556	0.8338	0.7752	1	1	1	1	0.6282
72h	control	LPS1+HBJ160	LPS1+HBJ80	LPS1+HBJ40	LPS1+HBJ20	LPS1+HBJ10	LPS1+HBJ5	LPS1
	1.381		1.234	1.426	1.107			0.902
	1.398	1.067	1.108	1.455	1.329	1.408	1.41	0.95
	1.237	1.072	1.158	1.302	1.254	1.374	1.605	0.863
	1.267	0.976	0.965		1.209	1.346	1.618	0.858
	1.315	1.027	1.076	1.393	1.132	1.42
viability	1.3196	0.7522	81.25	1	0.8608	1	1	0.4965
